# Supplementary material for: Data for DHK effect on thrombus weight, blood coagulation, blood cell counts and whole blood viscosity in deep vein thrombosis rats
Source: Data Brief. 2019 Aug 19;26:104410. doi: 10.1016/j.dib.2019.104410 (PMC6742910; doi:10.1016/j.dib.2019.104410)
Supplement: Supplementary file 1 [file mmc1.xlsx]

## Sheet: Thrombus weight
	Thrombus weight（mg)
	Method A				Method B				Method C				Method D
	sham	model	DHK		sham	model	DHK		sham	model	DHK		sham	model	DHK
	18.8	13.8	18.3		15.5	180.3	84.6		18.8	157.5	128.9		19	115.6	32.5
	13.3	15.3	13.4		17.8	170.9	103.7		15.5	227.3	146.5		18.6	142.1	71.5
	18.7	18.3	15.3		18.9	190.3	129		17.5	261.3	104.7		15.8	138.5	50.3
	15.5	16	17.6		13.6	138.4	83.1		18.9	172.5	128.5		17.4	149.6	104.4
	17.4	17.3	12.3		15.8	165.5	156.6		13.5	158.8	118.2		18.7	129.7	126.3
	18.9	16.2	12.3		17.5	186.2	103.7		15.8	132	100.1		13.2	110.8	47.8
	13.6	15.2	18.1		14.9	180.1	126.7		18.4	221.7	138.7		15.6	108	77.7
	15.8	14.4	13.4		12.7	148.3	62.7		13.8	268.9	137.2		17.3	105.7	49.6
MEAN	16.5	15.8125	15.0875	MEAN	15.8375	170	106.263	MEAN	16.525	200	125.35	MEAN	16.95	125	70.0125
SD	2.29409	1.47691	2.59088	SD	2.1327	18.4125	30.202	SD	2.1855	51.5544	16.4907	SD	1.98278	17.1273	31.888
SEM	0.811084	0.522165	0.916016	SEM	0.754022	6.5098	10.678	SEM	0.772692	18.2272	5.83034	SEM	0.70102	6.0554	11.2741

## Sheet: Blood coagulation indexes
	PT-Method A					APTT-Method A					TT-Method A					FIB-Method A
	Groups	sham	model	DHK		Groups	sham	model	DHK		Groups	sham	model	DHK		Groups	sham	model	DHK
		9.2	8.6	9.6			21.4	17.5	15.7			41	42	46.8			2.05	2.03	2.5
		8.9	8.5	9.2			18.2	15.6	18.8			46.1	39.1	48.4			2.14	2.03	2.52
		8.3	9.2	9.4			17.8	13.7	17.2			42.9	42.4	49.4			2.2	2.11	1.96
		8.9	9.2	9.2			19.9	15.9	17.4			49.4	43.4	47.6			2.17	2.11	2.27
		7.7	8.3	9.3			19.5	16.7	16.2			39.6	39.4	53.5			1.7	1.8	1.89
		8.3	8.2	8.7			15.5	16.9	16.6			46.6	41.7	41			1.82	1.52	2.3
		8.1	8	8.9			17.8	16	17.1			46.2	38.1	48.4			2.01	1.94	1.88
		7.4	8.6	8.6			17.7	15.4	15.9			39.1	43.1	43			1.68	2.01	1.98
	Mean	8.35	8.575	9.1125		Mean	18.475	15.9625	16.8625		Mean	43.8625	41.15	47.2625		Mean	1.97125	1.94375	2.1625
	SD	0.623355	0.436708	0.34821		SD	1.77583	1.15627	0.999911		SD	3.75307	2.00071	3.85039		SD	0.2102	0.19813	0.267408
	SEM	0.220389	0.1544	0.123111		SEM	0.627851	0.408804	0.353522		SEM	1.32691	0.707359	1.36132		SEM	0.0743168	0.0700494	0.0945431
	PT-Method B					APTT-Method B					TT-Method B					FIB-Method B
	Groups	sham	model	DHK		Groups	sham	model	DHK		Groups	sham	model	DHK		Groups	sham	model	DHK
		11	8.9	10.2			19.6	24.9	12.3			47.9	44.7	40.4			3.56	3.42	4.58
		9	8.3	9.6			28.2	21.1	30.6			30.7	42	40.5			4.36	3.78	5.68
		12.9	8.6	11.8			24.4	19.4	13			47.2	40.5	38.4			3.5	4.36	4.88
		11.7	9.1	8.4			24.8	20.7	24.5			42.9	42.9	41.5			3.78	4.94	4.73
		8.4	8.6	8.1			19.9	16.2	12			40.8	42.9	43.1			4.9	4.06	4.02
		10	8.4	9.9			16.2	12.2	13.3			47.8	43.9	40.6			4.34	4.38	4.08
		8	8.8	8.3			24.8	14.7	24.2			45.7	44.2	42.8			3.82	3.62	4.11
		9.2	8.9	8.1			25.3	26.2	27.1			36.5	44.3	39.4			4.54	4.86	4.54
	MEAN	10.025	8.7	9.3		MEAN	22.9	19.425	19.625		MEAN	42.4375	43.175	40.8375		MEAN	4.1	4.1775	4.5775
	SD	1.7111	0.272554	1.32017		SD	3.92974	4.8585	7.71561		SD	6.18568	1.40687	1.59368		SD	0.505851	0.557795	0.548836
	SEM	0.604965	0.0963624	0.466752		SEM	1.38937	1.71774	2.72788		SEM	2.18697	0.497404	0.563452		SEM	0.178846	0.19721	0.194043
	PT-Method C					APTT-Method C					TT-Method C					FIB-Method C
	Groups	sham	model	DHK		Groups	sham	model	DHK		Groups	sham	model	DHK		Groups	sham	model	DHK
		10.5	11.1	11.5			21.2	20.6	24.3			41.9	45.7	48			2.39	2.71	2.06
		10.6	10.5	11.4			22.6	20.4	22			41.5	37.6	46.2			2.72	2.76	1.76
		10.1	10.5	10.6			16.3	19.7	25.3			41.3	31.4	44.7			2.19	2.56	2.07
		8.7	11.3	12			16.1	20	15.8			41.6	36.6	42.3			2.26	3.37	2.52
		9.5	10.7	11.3			15.9	19.2	17.1			39.3	42.3	35			2.07	2.71	1.87
		9.5	10.6	10.5			16.7	18.2	24.9			52.1	37.9	41.8			2.29	2.58	2.29
		9.8	10.6	11.3			19.9	22.6	24.3			43.6	44.6	35.7			2.76	2.62	1.68
		9.5	10	11.3			18.9	19.3	16.9			42	46.8	34.4			2.07	2.44	2.46
	Mean	9.775	10.6625	11.2375		Mean	18.45	20	21.325		Mean	42.9125	40.3625	41.0125		Mean	2.34375	2.71875	2.08875
	SD	0.620484	0.396187	0.483846		SD	2.58567	1.29505	4.04784		SD	3.89338	5.3428	5.34133		SD	0.267365	0.282309	0.313617
	SEM	0.219374	0.140073	0.171065		SEM	0.914174	0.457868	1.43113		SEM	1.37652	1.88897	1.88845		SEM	0.0945277	0.0998112	0.11088

## Sheet: Blood cell counts
	RBC，×1012/L								WBC，×109/L								PLT，×109/L
	Groups	Sham	Vehicle	1.6 mL/kg DHK	3.2 mL/kg DHK	6.4 mL/kg DHK	HEP		Groups	Sham	Vehicle	1.6 mL/kg DHK	3.2 mL/kg DHK	6.4 mL/kg DHK	HEP		Groups	Sham	Vehicle	1.6 mL/kg DHK	3.2 mL/kg DHK	6.4 mL/kg DHK	HEP
		7.43	6.31	4.41	5.84	6.04	6.35			2.6	2.44	6.86	3.25	1.74	6.93			1168	982	857	536	901	972
		7.59	6.2	6.43	6.37	5.73	5.51			3.51	5.16	2.03	4.95	4.52	5.58			1165	971	802	846	866	905
		6.74	6.02	6.12	6.75	6.4	6.45			4.98	4.1	2.33	4.37	3.96	9.49			979	825	333	957	741	976
		7.2	6.69	5.6	7.32	7.41	6.35			5.05	5.33	3.07	4.73	6.06	4.95			1086	783	694	829	903	915
		6.9	6.96	5.04	6.92	6.32	6.23			4.29	8.49	5.01	6.94	5.42	6.06			1064	825	1074	979	900	1167
		7.22	6.17	6.77	6.54	7.61	7.19			3.78	4.44	4.1	6.67	4.35	8.94			890	984	1076	764	1112	1028
		7.24	6.41	6.21	6.85	7.19	6.86			4.87	5.37	5.17	4.11	4.08	4.06			967	989	1103	991	1213	872
		7.52	6.38	6.97	6.92	6.44	6.08			5.48	8.58	7.34	7.49	6.83	7.93			857	709	715	539	1128	1033
	MEAN	7.23	6.3925	5.94375	6.68875	6.6425	6.3775		MEAN	4.32	5.48875	4.48875	5.31375	4.62	6.7425		MEAN	1022	883.5	831.75	805.125	970.5	983.5
	SD	0.293696	0.303115	0.875181	0.443893	0.678691	0.50179		SD	0.965372	2.10557	1.97693	1.52559	1.54468	1.92907		SD	117.806	110.831	260.439	183.237	161.06	93.7916
	SEM	0.103837	0.107167	0.309423	0.15694	0.239953	0.177409		SEM	0.34131	0.744433	0.698952	0.539378	0.546126	0.682029		SEM	41.6508	39.1845	92.0791	64.7841	56.9433	33.1603

## Sheet: Whole blood viscosity
	5/s，mPa.s								50/s，mPa.s								200/s，mPa.s
	Groups	Sham	Vehicle	1.6 mL/kg DHK	3.2 mL/kg DHK	6.4 mL/kg DHK	HEP		Groups	Sham	Vehicle	1.6 mL/kg DHK	3.2 mL/kg DHK	6.4 mL/kg DHK	HEP		Groups	Sham	Vehicle	1.6 mL/kg DHK	3.2 mL/kg DHK	6.4 mL/kg DHK	HEP
		14.54	9.97	13.24	14.49	11.03	19.92			6.84	5.1	5.83	7.21	5.92	6.52			5.1	3.9	4.5	5.52	4.67	4.78
		16.17	15.02	10.85	13.26	9.02	11.71			7.29	6.41	5.64	6.95	5	5.76			4.53	5.05	4.55	5.28	3.99	3.87
		16.55	12.73	17.13	11.33	18.62	6.56			7.5	6.55	7.39	5.38	8.27	6.03			5.1	4.82	5.45	4.46	5.99	5.01
		18.25	12.93	15.47	11.09	17.65	17.48			7.49	6	6.56	5.58	7.83	6.31			5.15	4.71	5.09	4.01	5.24	4.75
		14.54	13.16	19.09	12.06	14.58	9.32			6.04	5.03	8.19	6.11	6.61	6.39			4.93	4.14	5.84	4.67	5.04	4.9
		16.27	9.61	11.98	12.7	12.75	16.58			7.04	4.93	3.93	6.36	5.52	5.86			5.72	3.87	3.24	4.79	4.05	4.5
		13.53	13.4	12.36	13.75	13.56	9.89			6.99	6.08	5.79	6.11	7.26	9.93			4.95	4.45	4.29	4.67	5.62	6.4
		18.34	12.22	10.41	12.1	11.05	18.9			6.5	5.27	5.98	6.23	5.16	6.11			5.06	4.26	4.47	4.79	4.45	4.84
	MEAN	16.0237	12.38	13.8163	12.5975	13.5325	13.795		MEAN	6.96125	5.67125	6.16375	6.24125	6.44625	6.61375		MEAN	5.0675	4.4	4.67875	4.77375	4.88125	4.88125
	SD	1.74446	1.79483	3.11113	1.18169	3.32383	5.02677		SD	0.501581	0.659121	1.2714	0.617424	1.24274	1.36488		SD	0.32871	0.433524	0.795136	0.465524	0.721594	0.709193
	SEM	0.61676	0.63457	1.09995	0.417791	1.17515	1.77723		SEM	0.177336	0.233035	0.449507	0.218292	0.439374	0.482556		SEM	0.116216	0.153274	0.281123	0.164588	0.255122	0.250738
